# Supplementary material for: Psoriasis as a Potential Risk Factor for Inflammatory Bowel Disease: Findings from a Nationally Representative Korean Population
Source: Biomedicines. 2025 Sep 24;13(10):2334. doi: 10.3390/biomedicines13102334 (PMC12562003; doi:10.3390/biomedicines13102334)
Supplement: Supplementary file 1 [file biomedicines-13-02334-s001.zip]

Archive with 1 entries (1 files):
- biomedicines-3856773-supplementary.pdf
